# Supplementary material for: Optimization of Very Low-Dose Formulation of Vitamin D3 with Lyophilizate for Dry Powder Inhalation System by Simple Method Based on Time-of-Flight Theory
Source: Pharmaceutics. 2021 Apr 29;13(5):632. doi: 10.3390/pharmaceutics13050632 (PMC8145348; doi:10.3390/pharmaceutics13050632)
Supplement: Supplementary file 1 [file pharmaceutics-13-00632-s001.zip]

Archive with 1 entries (1 files):
- pharmaceutics-1201921-supplementary.pdf
